# Supplementary material for: GLP-1R activation restores Gas6-driven efferocytosis in senescent foamy macrophages to promote neural repair
Source: Redox Biol. 2025 Sep 3;86:103857. doi: 10.1016/j.redox.2025.103857 (PMC12446625; doi:10.1016/j.redox.2025.103857)
Supplement: Multimedia component 2 [file mmc2.xlsx]

## Sheet: Efferocytosis_genes
gene
Mertk
Timd4
Cd300lf
Plaur
Axl
Miat
Havcr1
Gas6
Smad5-as1
Hmgb1
Rhoa
Cd274
Plg
Tyro3
Mir34a
Fn1
Pros1
Scarb1
Itgb5
Phactr1
Sirt1
Abca1
Adam9
Kng1
Tgm2
Cd14
S1pr5
Gabarap
Il33
Dynlt1
Mir126
St2
Mpo
Nlrp3
Anxa1
Fpr2
Msr1
Wdfy3
Linc02605
Sirt6
Rab17
Serpina1
Plcg1
Vtn
Abcg1
Abcc11
Edil3
Scarf1
Meg8
Mir148b
Linc01151
Smilr
Linc01150
Cerna3
Ensg00000255325
Pparg
Calr
Apoe
Ncf1
Igf2r
Rmrp
Itgb3
Itgav
Trem2
Ucp2
Ackr2
Mbl2
Mir21
Nrp2
Tgfb1
Cd47
Tgfb3
Il6
Tlr9
Mfge8
Plgrkt
Mir7-3hg
C3
Casp1
Casp3
Gata2
Anxa2
Alox12
Sirpa
Ifnb1
Xrcc4
Xkr4
Mir33a
Mir33b
Tmem256-plscr3
Pwar1
Sod2-ot1
Linc01672
Pwar6
Pgr-as1
Tre-ttc3-1
Loc106694316
Mtor
Elane
Nfe2l2
Tlr3
Gapdh
Il1rn
Il6r
Ptpn6
Clu
Il1b
Egln3
Lgals3
Ntn1
Tnfsf13b
Ube2d3
Irf3
Sftpd
Crk
Nrf1
Siah2
Alox15b
Lgr6
Cd5l
Fgl2
Fpr3
Gpr18
Gpr101
Id3
Gas5
Mirlet7c
Mirlet7d
Linc01587
Mir125a
Mir216a
Mir409
Snhg14
Mir379
Mir190b
Rab4b-egln2
Mir1293
Rnu2-1
Pwar4
Mbl3p
Tra-tgc7-1
Tra-tgc5-1
Loc124904138
Loc124904135
Loc124904136
Loc124904137
Loc124904139
Loc124904140
Loc124904141
Loc124904142
Loc124904143
Loc124904144
Loc124904146
Loc124907963
Loc124907964
Loc124907965
Qpctl
Arhgef33
Aldh2
P2ry2
P2ry6
P2ry12
S1pr1
Gpr132
Nfatc2
Nfatc1
Nfatc3
Nfatc4
Hif1a
Arnt
Epo
Epor
Jak2
Mapk1
Mapk3
Cebpb
Rxra
Cd36
Cx3cl1
Cx3cr1
Thbs1
Map2k1
Map2k2
Ptgs2
Ptger2
Ptger4
Dnmt3a
Creb1
Atp2a1
Atp2a3
Atp2a2
Camk2a
Camk2d
Camk2b
Camk2g
Mapk11
Mapk12
Mapk13
Mapk14
Mapkapk2
Alox5
Alox15
Dusp4
Dusp2
Dusp7
Dusp8
Dusp5
Dusp16
Ano6
Ano3
Ano4
Ano5
Ano7
Ano9
Bsg
Xkr8
Xkr9
Xkr7
Xkr6
Atp8a1
Atp8a2
Atp11b
Atp11a
Atp11c
Tmem30a
Adgrb1
Havcr2
Ager
Stab1
Stab2
Ptk2
Bcar1
Crkl
Elmo1
Dock1
Rac1
Adam17
Adam10
C1qa
C1qb
C1qc
Lrp1
Megf10
Megf11
Gulp1
Rab5a
Rab5b
Rab5c
Tgfbrap1
Vps8
Vps11
Vps16
Vps18
Vps33a
Rab14
Vps39
Vps41
Rab7a
Rab7b
Slc66a1
Arg2
Arg1
Odc1
Ch25h
Nr1h3
Nr1h2
Cpt1a
Cpt1b
Cpt1c
Uqcfs1
Pbx1
Il10
Lipa
Pla2g15
Ppard
Slc2a1
Slc16a1
Sgk1
Cd24
Pecam1
Siglec10
Sirpg
Sirpb1
Ptpn11
Ang
Casp7
Panx1
Pla2g6
Sphk1
Sphk2
Ccr2
Marco
Rara
Trex1
Tyrobp
Abca7
Becn1
C2
Ccl2
Fcnb
Jmjd6
Pear1
Spg11

## Sheet: senescence_genes
gene
Abl1
Brca2
Calr
Cav1
Cdkn1a
Cdkn2a
Cdkn2b
Cited2
Comp
Dnaja3
Ecrg4
Fbxo4
Gins3
Hras
Htt
Id2
Kat6a
Lmna
Map2k1
Mif
Mirlet7d
Mirlet7f-1
Mirlet7f-2
Mirlet7g
Mnt
Ndufs6
Npm1
Nsmce2
Nup62
Opa1
Pml
Pot1b
Prelp
Prkcd
Prmt6
Smc5
Smc6
Srf
Tbx2
Tbx3
Top2b
Trp53
Trp63
Wrn
Zfp217
Zmiz1
Abi3
Akt3
Ang
Arg2
B2m
Bcl2l12
Bcl6
Bmal1
Bmpr1a
Cdk6
Cgas
Eef1e1
Fbxo5
Fzr1
Gch1
Hmga1
Hmga1b
Hmga2
Icmt
Ilk
Kras
Mapk14
Mapkapk5
Morc3
Mtor
Nampt
Nek4
Nuak1
Pawr
Pla2r1
Plk2
Pnpt1
Prkdc
Pten
Rbl1
Rsl1d1
Sirt1
Sirt6
Spi1
Suv39h1
Terf2
Tert
Twist1
Vash1
Wnt1
Wnt16
Ybx1
Ypel3
Zfp277
Zkscan3
Zmpste24
Exosc2
Kl
Apoe
Igf1
Stub1
Jmjd8
Ache
Ar
App
Sod2
Igfbp3
Blm
Recql4
Parp1
Shbg
Tnf
Gfap
Foxo3
Cat
Il10
Nos2
Atm
Mthfr
Il6
Ace
Il1b
Snca
Ercc6
Insr
Htr2a
Gstp1
Gstp2
Gm3934
Vim
Crp
Mpo
Gstm2
Ins2
Gm6415
Dkc1
Ercc8
Gstm5
Ftl1
Gm20746
Gsr
Ghrl
Polg
Bdnf
Nos3
Ager
Apod
Ncstn
Hspa1a
Ptpn11
Trf
Des
Sirt3
Apoa1
Ercc2
Vegfa
Prdx5
Hspa4
Msra
Nhp2
Gpx1
Gsto1
Hspa1l
Sod3
Gsto2
Lonp1
Pde5a
Hmox1
Ndufa9
Ndufb10
Ndufs4
Msrb2
Ndufb5
Apoa4
Myo1a
Ctsd
Mapt
Hspa8
Cp
Pon1
Tnfrsf11b
Gss
Lmnb1
Ctss
Txn1
Ucp2
Ndufb9
Glrx
Ndufa10
Ndufa6
Ndufa8
Ndufab1
LOC102634451
Ndufb8
Ndufc2
Ndufv3
Ndufb7
Ndufa3
Ndufa7
Ctnnb1
Nos1
Hspa5
Hspa9
Cryab
Ltf
Ndufs3
Ndufs7
Ndufv1
Ndufs1
Ndufs2
Ndufs8
Fosb
Junb
Plau
Rara
Cbs
Ggt1
Ide
Prdx1
Chrm2
Csnk1d
Cdkn1b
Bace1
Ctsh
Hmox2
Ctsz
Ddit3
Gclc
Gpx4
Ndrg1
Prdx2
Prdx3
Dnajb1
Hspa2
Txnrd1
Txnrd2
Dnajb2
Ndufv2
Pon2
Txn2
Ccs
Gsta3
Gstz1
Nr2c2
Gstm1
Prdx4
Gstk1
Gstm4
Slc25a27
Hspa12a
Gsta2
Gm10639
Gsta1
Gm3776
Hspa12b
Txnrd3
Lep
Srd5a2
Tomm40
Xpc
Ppargc1a
Hfe
Maob
Gdf11
Cyp17a1
Mmp9
Fas
Ccl12
Msn
Clu
Rest
Itgb4
Slc6a4
Drd4
Ngf
Icam1
Cck
Mmp2
Cd28
Cnr1
A2m
Fadd
Cnr2
Cox5a
Rps27a
Msrb1
Nfe2l2
Prnp
Mmp1a
Cd40lg
Ywhae
Cul3
Nr1h2
Tardbp
Stk40
Ifng
Hells
Notch3
Agt
Igf2
Hbb-y
Fmr1
Cyp19a1
Terf1
Ada
Mme
Bcl2l11
Col10a1
Tff2
Cox17
Kank4
Insl3
Esr1
Capn1
Capn2
Plat
Serpina1e
Serpina1a
Serpina1c
Serpina1b
Serpina1d
Pik3cb
Cyp2c66
Cyp2c65
Sult2a1
Sult2a6
Sult2a5
Sult2a3
Sult2a4
Depdc5
Arpc1a
Hhex
Zkscan5
Klhl22
Casp3
Casp8
Fbn1
Emd
Sst
Aqp3
Amh
Hcrt
Elane
Xdh
Ccl5
Ing1
Srr
Pot1a
Tgfb1
Il1a
Mki67
Apc
Fkbp5
Edn1
Ttr
Pin1
Tnnt2
Rbbp4
Bach2
Hmmr
Rps6
Tac2
4930550C14Rik
Brca1
Recql5
Hsd11b1
Pcna
Bub1b
Gdnf
Mfn2
Klk1b8
Klk1b16
Klk1
Klk1b5
Klk1b1
Klk1b9
Klk1b3
Klk1b11
Klk1b24
Klk1b26
Klk1b21
Klk1b27
Klk1b22
Klk1b4
Oxtr
Birc5
Fgf23
Timp1
Foxm1
Prl
Agrp
Fbn2
Nfya
Nppc
Bglap2
Bglap
Bglap3
Ppp1r10
Ghrh
Stmn2
Ptpn1
Cad
F7
Cdc25c
Col4a3
Pts
Cib1
Oxt
Recql
Dnah8
Akt1
Mmp13
Cd36
Foxo1
Eef2
Jun
Rora
Yap1
Hmgcr
Cfl1
Ctsg
Pth
Selp
Sox2
S100b
Kcnj8
S100a6
Hnrnpm
Hspb2
Myh1
Cacybp
Hmces
Slc1a2
Slc1a3
Egfr
Cxcr4
Myc
Dpp4
Hdac1
Il1rn
Serpine1
Ahcy
Keap1
Ptprj
Fbln5
Mcm2
Rbpj
Glo1
Irs2
Xpa
Cebpb
Cyb5
Fbln2
Gadd45a
Il18
P2rx3
Shc1
Sncb
Sorbs3
Wwtr1
Trp53inp1
Rad51
Rpa1
Polb
Nhej1
Prkar2b
Rnf216
Bag5
Rnf19a
St13
Otud4
Ube2w
Hspbp1
Col2a1
Glud1
Fasl
Pomc
Irs1
Itgal
Krt14
Slc40a1
Adipoq
Myh2
Myh6
Neu1
Parp2
Cd2
Cxcl12
Gja5
Mmp17
Ntf3
S100a9
Fmod
Morf4l1
Nop10
S100a8
Csf3
Serpinb1a
Stom
Il1rapl2
Slc30a5
Trappc6a
Morf4l2
Zfp318
Fth1
Cybb
Psen2
Stk4
Cd79a
Galk1
Itgav
Akr1b3
Aqp4
Hmga1-rs1
Kcnj5
Serpinf1
Sord
Abca4
Atp7a
Lcn2
Stk3
Tgm1
Trp73
Clock
Mfge8
Sftpd
Crh
Ran
Gm9840
Calb1
Cd69
Il15
Gjc1
Agk
Klrb1b
Klrb1c
Klrb1a
Cxcl1
Ppy
Bmf
Srp14
Abra
Vcp
Mlh1
Nbn
Fen1
Xrcc6
Xrcc5
Tagln
Exo1
Dhx9
Rad52
Wrnip1
Sod1
Ezh2
Casr
Adrb2
Maoa
Dcn
Gnrhr
Pax6
Slc4a1
Tpi1
Vcan
F13a1
Kcnj11
Fxn
Postn
Chst14
Hagh
Mxi1
Sun2
Btg2
Bfsp1
Col20a1
Opn1mw
Rmnd5b
Zfp334
Comt
Pparg
Hif1a
Il2
Igf1r
Ercc4
Disc1
Lrrk2
Nlrp3
Sqstm1
Cyp11b1
Sirt7
Bcl2
Msh6
Cfh
Ogdh
Sorl1
Tspo
Coq7
Gdf15
Ptgs2
Rxra
Cycs
Ren1
Sirt5
Xrcc1
Rhd
Mapk1
Mmp3
Rps6kb1
Trpv1
Ampd1
Becn1
Ccna2
Slc2a9
Npy
Igfbp1
Timp3
Ppp1r1b
Rassf1
Gckr
Shank3
Ptprc
Tlr4
G6pdx
Top2a
Alb
C3
Casp7
Fanca
Il2rb
Eno3
Pik3cg
Ahr
Cd27
Sdhb
Casp9
Agl
Anxa5
Apex1
Dmd
Hrh1
Lgals3
Nppa
Pxdn
Chil1
Mmp10
Ppara
Tlr6
Ank3
Dnase1
Il13
Pgm3
Srd5a1
Chia1
Phb2
Pyy
Setx
Smc4
Tinf2
Trdmt1
Dnaja1
Nat1
Tep1
Asf1a
Neu3
Synj2
Cst3
Stat3
Erbb3
Flt3
Kdr
Pdgfra
Psen1
Ctsb
Rela
Agtr1a
Jak3
Ctsk
Egf
Gapdh
Gm20899
Il6ra
Lepr
Mmp14
Pik3r1
Th
Tnfrsf1a
Mst1r
Nr3c1
Pfkm
Slc2a2
Sparc
Tnfrsf1b
Vdr
Abca1
Atf6
Dusp6
Eif2ak3
Fuca1
Glb1
Lrp2
Nod2
Pgm2
Ptk2b
Slc3a1
Tlr1
Tnfaip3
Tpo
Gm5506
Eno1
Eno2
Hexb
Mcm4
Ngfr
Pck1
Prkaa1
Serping1
Acly
Adora2a
Dcc
Dlat
Ehmt1
Galt
Gfra1
Glp1r
Hsf1
Il1r1
Il5ra
Pmm2
Prkag1
Pygl
Ripk2
St3gal5
Traf3
Ung
Vdac1
Ywhaz
Abl2
Cdc6
Chd7
Fut2
Galc
Huwe1
Il17rd
Il7r
Man2b1
Oprk1
Orc1
Pdhx
Rag1
Rbl2
Tnfrsf10b
Tnks
Wwox
Ywhaq
LOC102634437
Aox1
Chit1
Clcn5
Cma1
Frk
Gal
Gfra2
Glp2r
Gmnn
Gys2
H6pd
Hrh4
Il10rb
Kcnh5
Lbp
Txk
Adh4
Adh7
Cul4a
Dnase1l3
Fbp2
Gbe1
Il17f
Il1rl2
Ltbp4
Manba
Nans
Nck1
Ndufa1
Nek1
Nlrp1b
Pdcd4
Pdcd6ip
Prkag3
Pygb
Serpinb2
Tmem38b
Arhgef12
Bag3
Dhtkd1
Fance
Galnt14
Psmd2
Suclg2
Acd
Acin1
Arhgef11
Glyctk
Il16
Il17rb
Il1rl1
Irak2
Kcnab1
Klb
Lhx4
Mus81
Nlrp2
Ovgp1
Sncg
Tcof1
Traf1
Ugt1a9
Ugt1a10
Bcl2a1a
Bcl2a1b
Bcl2a1d
Birc6
Cntf
Fgl1
Fuca2
Gdf3
Hkdc1
Il19
Iqgap2
Lgals8
Man2b2
Me3
Ncapd2
Neu2
Perp
Pola2
Sesn1
Siglec1
Spink5
Trp53bp2
Acap1
Apip
Card10
Dido1
Glrx3
Hfm1
Iqgap3
Ldhal6b
Mcm8
Ppp1r15a
Rfc5
Slc27a1
Slc5a11
St6gal2
Swap70
Ugt3a2
Ugt3a1
Cpne6
Gen1
Gtse1
Lalba
Orc3
Taf1c
Agtrap
Aven
Bag6
Cntn5
Crygb
Gca
Gip
Hspa4l
Il1f10
Il20ra
Klhl8
Mrps30
Nell1
Prune2
Ccar2
Chaf1a
Chordc1
Clybl
Emp1
Fggy
Gabpb2
Ganc
Gbgt1
Helq
Nudt6
Pgm2l1
Slc5a9
St8sia3
Tktl2
Tti1
Bnipl
Csrnp2
Galnt15
Hp1bp3
Lrit1
Osr1
Otor
Rnf157
Slc35b1
Tatdn2
Zwilch
Dnase2b
Hmgxb4
Sycp1
Khnyn
Ms4a3
Rsc1a1
Insl5
Dapl1
Glt6d1
Gml
Hemt1
F8
Erbb2
Tgfbr1
Pdgfrb
Mdm2
Tlr2
Chuk
Src
Tfrc
Bax
Bche
Dnmt3a
Dnmt3b
Gsk3b
Prkca
Ass1
Chek1
Lpl
Pik3c3
Chat
Fasn
Scarb1
Ywhag
Rarg
Ercc3
Ghr
Ppt1
Ywhah
Cyp1a2
Dusp1
Flnc
Hcrtr2
Htra1
Siah1a
Slc2a4
Syp
Add1
Ahsg
Csf1
Drd1a
Ecm1
Pdyn
Pou5f1
Cdc37
Fermt1
Gja4
Hcrtr1
Nox4
Tfam
Xrcc3
Add3
Sardh
Nuak2
Sirt4
Terf2ip
Sgcb
Gast
Lin28a
Ndufa5
Ndufb6
Notum
Mrps23
Oaz1
Ambra1
Dbp
Alkbh1
Brinp1
Pcid2
Bpifb4
Atr
Jak1
Ntrk2
Stat1
Bcr
Dnmt1
Ep300
Notch1
Ntrk3
Tgfbr2
Aurkb
Ldlr
Pdgfb
Abcb1a
Acvrl1
Aurka
Cd4
Cd40
Entpd1
Gja1
Il2ra
Ntrk1
Aifm1
Arg1
Cd55
Daf2
Gaa
Hnf4a
Lrp5
Mapk3
Pgk1
Ripk1
Tnfsf11
Acta1
Cyp1a1
Flna
Ggcx
Grn
Hprt
Map3k5
Mdh2
Mitf
Myh9
Scn9a
Sirt2
Slc5a1
Thra
Tnni3
Atp7b
Aurkc
Camk2g
Cd8a
Ctla4
Ctsc
Flnb
Lipe
Lox
Park7
Pdp1
Sdha
Tnfrsf11a
Ttn
Apob
Chrnb2
Csk
Enpep
Fhl2
Ido1
Ihh
Il10ra
Mstn
Mybpc3
Ogg1
Pink1
Setd2
Slc20a2
Tubg1
Aldh3a1
Bpgm
Chrm1
Chrna7
Cyp2e1
Egr1
Ephx1
F3
Fancd2
Fgf2
Klf4
Mutyh
Plod1
Rxrb
Sf3b1
Socs1
Ulk1
Adrb3
Alpi
Arnt
Cga
Ckb
Ckm
Clpp
Cpt1b
Cs
Cxcr3
Cyp3a41b
Cyp3a11
Cyp3a41a
Cyp3a44
Cyp3a16
Eif2ak1
Fbxw7
Gfm1
Gpd1
Il12a
Lats1
Ndufa12
Ocln
Pias1
Pias2
Polr2a
Snai2
Sost
Tnni2
Ube2d1
Abcg1
Aicda
Cln3
Ehhadh
Fads1
Hsf2
Il18r1
Mybpc1
Ncor2
Ndufa13
Pdgfa
Pnpla6
Rbbp8
Rps3
Uqcrc1
Wnt11
Banf1
Clk1
Lgmn
Lta
Mybl2
Pnkd
Retn
Scap
Tcap
Ankrd1
Ctsl
Cxcr5
Dtnbp1
Elovl6
Ets2
Gpt
H2-T23
C920025E04Rik
Ifitm3
Klrc1
Ndufa2
Ndufaf2
Ndufb3
Prep
Rtel1
Serpina7
Stag3
Tfeb
Timp2
Trim63
Cd68
Dek
Gzmd
Gzme
Gzmg
Gzmf
Immt
Mill2
Myot
Neb
Pias3
Wrap53
Wwc1
Dio3
Eef1g
Eif3e
Klrg1
Ndufb11
Ndufb2
Ndufb4
Gm3244
Gm3873
Optc
Pinx1
Tmem106b
Usp33
Vps26a
Aif1
Ibsp
Ndufa11
Gm4943
Rassf5
Ccar1
Lmcd1
Mepe
Tnni1
Zdhhc6
Dcaf6
Elk4
Glipr2
Mrpl19
Myoz1
Oma1
Rnf138
Trim55
Uxt
Cort
LOC102631912
Nomo1
Ndufc1
Gmeb1
Mrpl41
Fgfr1
Ikbkb
Adam10
Ccnd1
Jak2
Kit
Nfkb1
Slc2a1
Dbh
Itgb3
Uchl1
Adam17
Alpl
Hgf
Fos
Kcnh2
Mapk8
Stk11
Tubb5
Acat1
Ace2
Bmpr1b
Chrna4
Col1a1
Dld
Drd2
Ednrb
F2
Gnas
Gsn
Gys1
Hsp90ab1
Itga6
Kdm1a
Por
Rrm1
Serpinc1
Sos1
Acaca
Actg1
Adcy1
Atp2a1
Cd44
Cps1
Cpt1a
Glul
Hspd1
Ikbkg
Il2rg
Itgam
Itpr1
Jup
Mc1r
Mmp8
Odc1
Polh
Rab7
Slc12a3
Sptan1
Stat5a
Tab2
Tyr
Vwf
Yy1
Anxa1
Bap1
Camkk2
Col3a1
Fgf1
Hadhb
Itga7
Lbr
Mtr
P2rx7
Pdha1
Ptpn22
Sh2b3
Tgm2
Ube2i
Adcy3
Afp
Atp6v1a
Bin1
Bmp2
C1qa
Casp2
Casp4
Ccnh
Cd22
Cldn1
Cltc
Cyp24a1
Dctn1
F2r
Fh1
Fto
Fyn
Ghsr
Htr3a
Igfbp7
Il17ra
Map3k8
Mmp12
Myod1
Pafah1b1
Pcx
Pfn1
Prdx6
Prkab1
Pygm
Slc25a12
Slc25a13
Smc3
Spp1
Sucla2
Suclg1
Thbs2
Tlr9
Tmpo
Tpt1
Traf6
Tubb2a
Ube2n
Uqcrfs1
Abcb6
Adamts5
Adra2c
Afg3l2
Agpat2
Akr1c21
Apaf1
Atf4
C1qc
Camk4
Ccr3
Cdk7
Cox4i1
Cryaa
Ctnna1
Cx3cl1
Cyc1
Cyp27b1
Cyp7b1
Ddb1
Dhcr24
Dpysl2
Ercc1
Etfa
Fancl
Fkbp4
Gcdh
Gjb2
Grb2
Hadha
H2-K1
H2-D1
Gm8909
H2-Bl
Gm10499
H2-Q4
H2-Q6
H2-Q7
H2-Q10
H2-Q1
H2-Q2
Hp
Naga
Nono
Nr3c2
Pdhb
Ppm1a
Ppp5c
Ptgds
Ptgfr
Rab11a
Rbp4
Rps6kb2
Sptbn1
Tnik
Traf3ip2
Tufm
Ube2c
Ube2d3
Uqcrc2
Vcam1
Actc1
Adamts4
Adra2b
Agtr2
Aplnr
Apoa5
Apoh
Appl1
Arrb1
Atg5
Bscl2
C1qb
C1qbp
Cflar
Csf2
Dcx
Dlk1
Dync1h1
Egr2
Ercc5
Esd
Gm2904
F2rl1
Fermt3
Fosl1
Gc
Gnb1
Herc2
Hyal2
Kif5a
Kif5b
Lefty2
Map2
Myo6
Ncor1
Pde4b
Pdia3
Rad21
Rap1a
Sfrp1
Slc17a5
Slc25a3
Slc34a1
Smad1
Smarce1
Tnks2
Tpp1
Trem2
Vip
Vtn
Acp1
Adcy10
Agps
Aldh1b1
Best1
C4a
C4b
Capn5
Cav2
Cav3
Cbx5
Chd3
Cx3cr1
Cxcr1
F11r
Fabp3
Fancg
Fgf7
Fkbp8
Gabarap
Gnptab
Hand2
Hax1
Hnrnpd
Il17a
Itga9
Itpkb
Krt16
Mad2l2
Mapkap1
Mb
Mccc1
Me2
Mto1
Mtrr
Ndufa4
Nox1
Nphp1
Optn
Pgf
Phex
Pmp22
Ptrh2
Rars2
Rpl35a
Sele
Slc18a3
Slc25a11
Slc25a24
Slc25a5
Trp53bp1
Trio
Ucp1
Vdac2
Zic1
Acsl3
Agtpbp1
Cbx3
Dnajc19
Dnajc19-ps
Epo
Exoc7
Mlkl
Myt1l
Naglu
Scn7a
Slc25a19
Ube2d2a
Ucp3
Vps35
Xrn2
Adipor2
Boc
Cd226
Cdkn3
Cenpf
Cisd2
Cln5
Clpx
Ctnna2
Dars2
Dhx30
Mfsd7b
Fosl2
Gabarapl2
Gstm7
Hpx
Jund
Kalrn
Ldb3
Map1lc3b
Matr3
Me1
Mllt10
Mrc2
Nbea
Nts
Phlpp2
Ppig
Pycard
Rag2
Snap91
Snd1
Sp7
Sptbn2
Trak1
Trim2
Ube2g1
Usp11
Akap6
Ank
Bbc3
Brf1
Ccdc88a
Cdc5l
Clstn2
Cnksr2
Ctrl
Dctn2
Dpysl3
Eral1
Espl1
Exoc4
Fbxo32
Foxl2
Gabarapl1
Gpx3
Ipo5
Kansl1
Map1lc3a
Mgst1
Mmp21
Mpg
Ndel1
Nek3
Nup160
Opn4
Pde4dip
Pecam1
Pgk2
Polr2l
Psme3
Pvalb
Serpinb3d
Sfrp2
Slc25a22
Smc2
Srgap3
Ssbp1
Syne1
Taf2
Tfb1m
Tiam2
Ube2j1
Utrn
Xpnpep1
Ybx3
Abcb10
Abcf2
Acr
Bicd1
Casz1
Cep170
Cep63
Colec12
Crygd
Dnajc7
Ecsit
Eif3h
Esm1
Glipr1
Hook1
Hoxa4
Hspa14
Id4
Il33
Kank2
Kif3a
Kifap3
Lrg1
Mbnl1
Mpp1
Ncr1
Nipsnap1
Nsfl1c
Olfm1
Sart1
Sfxn1
Sfxn3
Snrnp70
Stim2
Timm44
Tns1
Ttf2
Wac
Abi2
Arih2
a
Clptm1l
Dnajc11
Fermt2
Lonp2
Memo1
Ndrg2
Oxa1l
Ppp4r1
Ptpmt1
Sh3bp5
Slc25a46
Sparcl1
Stoml2
Tfip11
Timm50
Traf3ip1
Trim9
Api5
Apln
LOC102640946
Dstn
Golga4
Il27
Kif3c
5430421N21Rik
Nuf2
Nup188
Ppfia2
Ppm1e
Ppp1r13b
Scgn
Zfp365
Arglu1
Cdk5rap3
Cdkn2aip
Chchd3
Chchd6
Clrn1
Fam83h
Frmd4a
Gtf2h2
Hyal3
Krt25
Luc7l2
Mkx
Mrpl13
Rabgap1
Rogdi
Sccpdh
Sntg2
Srgap2
Sybu
Tbc1d5
Trex2
Carf
Ccdc93
Ccni
Dixdc1
Exoc1
Gse1
Mtus1
Pgam5
Snx6
Sprtn
Stx18
Tomm22
Vat1
Zfp91
Ccdc136
Ccser1
Coa3
Egfl8
Ift20
Lrrc59
Mad2l1bp
Noc4l
Zfp451
Zfp869
Chchd7
Galp
Mis18a
Mpped1
Naf1
Sfr1
Timm23
Apool
Ccdc14
Cep57l1
Exd2
Fryl
Rbfa
Ccser2
Nol12
Rps19bp1
Fbxo41
9330159F19Rik
Krtap4-16
Gm11563
Gm11596
Krtap4-6
Gm11595
Gm11569
Gm11554
Krtap4-13
F11
Mmp7
