# Supplementary material for: GLP-1R activation restores Gas6-driven efferocytosis in senescent foamy macrophages to promote neural repair
Source: Redox Biol. 2025 Sep 3;86:103857. doi: 10.1016/j.redox.2025.103857 (PMC12446625; doi:10.1016/j.redox.2025.103857)
Supplement: Multimedia component 3 [file mmc3.xlsx]

## Sheet: Supplementary Table 3 
Antibodies Name #Cat. No.	Source	Species	Application	Dilution rate
Axl (Phospho-Tyr691) Polyclonal Antibody#12335	SAB	Rb	WB	1:1000
Anti-MERTK (phospho Y749) + TYRO3 (phospho Y681) #ab192649	Abcam	Rb	WB	1:1000
AMPKα Antibody #2532	CST	Rb	WB	1:1000
			IP	1:100
GLP-1R Antibody sc-390774	Santa Cruz Biotechnology	Ms	IP	1:100
Normal Rabbit IgG #2729	CST	Rb	IP	1:50
Phospho-AMPKα (Thr172) (40H9) Rabbit mAb #2535	CST	Rb	WB	1:1000
GAS6 Polyclonal antibody#13795-1-AP	Proteintech	Rb	WB	1:1000
Beta Actin Monoclonal antibody	Proteintech	Ms	WB	1:10000
Goat Anti-Rabbit IgG Secondary antibody (H+L), HRP #YFSA02	YIFEIXUE BioTech	Goat	WB	1:10000
Goat Anti-Mouse IgG Secondary antibody (H+L), HRP # YFSA01	YIFEIXUE BioTech	Goat	WB	1:10000
F4/80 (D4C8V) XP® Rabbit mAb #30325	CST	Rb	IF	1:200
Myelin Basic Protein (D8X4Q) XP® Rabbit mAb #78896	CST	Rb	IF	1:50
Anti-p21 antibody [EPR18021] #ab188224	Abcam	Rb	IF	1:500
Anti-IL-6 antibody [EPR23819-103] #ab290735	Abcam	Rb	IF	1:50
LAMP2 (E6A6S) Rabbit mAb #34141	CST	Rb	IF	1:3000
GAS6 Polyclonal antibody#13795-1-AP	Proteintech	Rb	IF	1:200
AXL (Phospho-Tyr698+Tyr702+Tyr703) Antibody FITC Conjugated #C05595F	SAB	Rb	IF	1:200
Anti-Iba1 antibody [EPR16588] #ab178846	Abcam	Rb	IF	1:500
GFAP (GA5) Mouse mAb #3670	CST	Ms	IF	1:500
Neurofilament-H (E7Z7G) Rabbit mAb #30564	CST	Rb	IF	1:200
Alexa Fluor® 647 AffiniPure Fab Fragment Goat Anti-Rabbit IgG (H+L) #111607003	Jackson ImmunoResearch	Goat	IF	1:500
Alexa Fluor® 594 AffiniPure Fab Fragment Goat Anti-Rabbit IgG (H+L) #111587003	Jackson ImmunoResearch	Goat	IF	1:500
Alexa Fluor® 488 AffiniPure Fab Fragment Goat Anti-Rabbit IgG (H+L) #111547003	Jackson ImmunoResearch	Goat	IF	1:500
Alexa Fluor® 594 AffiniPure F(ab')₂ Fragment Goat Anti-Mouse IgG (H+L) #115586003	Jackson ImmunoResearch	Goat	IF	1:500
Alexa Fluor® 488 AffiniPure F(ab')₂ Fragment Goat Anti-Mouse IgG (H+L) #115546003	Jackson ImmunoResearch	Goat	IF	1:500
