# Supplementary material for: GLP-1R activation restores Gas6-driven efferocytosis in senescent foamy macrophages to promote neural repair
Source: Redox Biol. 2025 Sep 3;86:103857. doi: 10.1016/j.redox.2025.103857 (PMC12446625; doi:10.1016/j.redox.2025.103857)
Supplement: Multimedia component 4 [file mmc4.xlsx]

## Sheet: Supplementary Table 2 
Gene Name	Forward Sequence (5’-3’)	Reverse Sequence (5’-3’)
IL-6	TAGTCCTTCCTACCCCAATTTCC	TTGGTCCTTAGCCACTCCTTC
IL-1β	GCAACTGTTCCTGAACTCAACT	ATCTTTTGGGGTCCGTCAACT
Trp53	CTCTCCCCCGCAAAAGAAAAA	CGGAACATCTCGAAGCGTTTA
Cdkn1a	CCTGGTGATGTCCGACCTG	CCATGAGCGCATCGCAATC
Cdkn2a	CGCAGGTTCTTGGTCACTGT	TGTTCACGAAAGCCAGAGCG
Gas6	TGCTGGCTTCCGAGTCTTC	CGGGGTCGTTCTCGAACAC
